# Supplementary material for: Engineering a Thermostable Reverse Transcriptase for RT-PCR Through Rational Design of Pyrococcus furiosus DNA Polymerase
Source: Biomolecules. 2025 Oct 24;15(11):1507. doi: 10.3390/biom15111507 (PMC12650659; doi:10.3390/biom15111507)
Supplement: Supplementary file 1 [file biomolecules-15-01507-s001.zip]

Archive with 8 entries (8 files):
- Fig. 1.tif
- Fig. 3_D-D.tif
- Fig. 3_D-R.tif
- Fig. 3_R-D.tif
- Fig. 3_R-R.tif
- Fig. 5_D-D.tif
- Fig. 5_R-D.tif
- Fig. 7.Tif
